# Supplementary material for: INFLECT: an R-package for cytometry cluster evaluation using marker modality
Source: BMC Bioinformatics. 2022 Nov 16;23:487. doi: 10.1186/s12859-022-05018-w (PMC9670405; doi:10.1186/s12859-022-05018-w)
Supplement: Supplementary file 2 — Additional file 2: Matching matrix of Levine32 dataset. [file 12859_2022_5018_MOESM2_ESM.csv]

	Basophils	CD16- NK cells	CD16+ NK cells	CD34+CD38+CD123- HSPCs	CD34+CD38+CD123+ HSPCs	CD34+CD38lo HSCs	CD4 T cells	CD8 T cells	Mature B cells	Monocytes	pDCs	Plasma B cells	Pre B cells	Pro B cells
1	0	0	0	0	0	0	0	0	2130	0	0	0	36	0
2	0	0	0	0	0	0	0	0	147	0	0	7	877	6
3	0	0	0	1	0	0	0	0	54	0	0	13	2892	5
4	0	0	0	437	2	7	0	0	1	0	0	0	46	453
5	0	0	0	1165	9	658	0	0	1	0	0	0	0	17
6	1	0	0	1261	3	242	0	0	0	0	0	0	0	11
7	0	0	0	0	0	0	0	0	1974	0	0	0	3	0
8	0	1	0	4	0	0	0	1	40	3	0	26	1970	15
9	0	2	0	0	0	0	0	0	4	0	0	280	118	1
10	316	0	0	14	237	0	0	1	0	0	775	0	0	0
11	0	0	0	368	42	8	0	0	1	0	0	0	1	4
12	0	0	0	0	0	0	0	0	1686	0	0	1	48	0
13	695	0	0	0	1	0	0	0	0	0	19	0	0	0
14	0	0	0	40	2	1	0	0	0	472	0	0	0	0
15	0	0	0	0	0	0	2	0	0	1953	0	0	0	0
16	0	0	0	0	0	0	0	0	2043	0	0	1	46	0
17	0	0	0	0	0	0	0	0	1391	0	0	0	26	0
18	191	0	0	0	8	0	0	0	0	0	442	0	3	0
19	0	0	0	0	0	0	0	0	3	1382	0	0	0	0
20	0	0	0	0	0	0	0	0	70	34	0	0	0	0
21	0	0	0	0	0	0	0	0	3	1086	0	0	0	0
22	0	0	0	0	0	0	0	0	5	3465	0	0	0	0
23	0	0	0	0	0	0	1	0	0	1183	0	0	0	0
24	0	0	0	0	0	0	0	0	0	1411	0	0	0	0
25	0	0	0	0	0	0	0	0	1950	0	0	0	19	0
26	0	0	0	0	0	0	0	0	2625	4	0	0	17	0
27	0	0	0	0	0	0	0	0	2166	0	0	0	15	0
28	0	0	0	0	0	0	0	0	0	482	0	0	0	0
29	0	0	0	0	0	0	2	0	1	1943	0	0	0	0
30	0	0	0	0	0	0	2	0	3	649	0	0	2	0
31	0	12	0	0	0	0	1862	130	69	0	0	0	1	0
32	0	0	0	0	0	0	0	0	4	1979	0	0	0	0
33	0	7	0	0	0	0	878	15	1	2	0	0	0	0
34	0	0	0	0	0	0	0	0	1	919	0	0	1	0
35	0	2	0	0	0	0	5341	55	1	1	0	0	0	0
36	0	15	4	0	0	0	6544	123	0	0	0	0	0	0
37	0	0	0	0	0	0	0	0	0	887	0	0	0	0
38	0	0	0	0	0	0	0	0	1	1306	0	0	0	0
39	0	0	0	0	0	0	1871	22	0	0	0	0	0	0
40	0	8	0	0	0	0	464	89	1	0	0	0	0	0
41	0	0	0	0	0	0	0	0	4	297	0	0	1	0
42	0	0	0	0	0	0	2	0	0	1462	0	0	0	0
43	1	13	5	0	0	0	83	77	57	7	0	0	3	0
44	0	0	0	0	0	0	2336	17	0	0	0	0	0	0
45	0	2	0	0	0	0	1491	46	0	0	0	0	0	0
46	0	0	0	0	0	0	0	0	2	93	0	0	0	0
47	0	13	0	0	0	0	2666	74	0	0	0	0	0	0
48	0	11	0	0	0	0	1322	27	0	1	0	0	0	0
49	0	80	5	0	0	0	444	507	0	0	0	0	0	0
50	0	2	0	0	0	0	33	136	11	0	0	0	1	0
51	3	8	4	5	0	0	51	44	70	72	2	2	9	1
52	0	12	0	0	0	0	839	23	0	1	0	0	0	0
53	0	15	0	0	0	0	50	1698	0	0	0	0	0	0
54	0	2	0	0	0	0	8	2120	0	0	0	0	0	0
55	0	10	0	0	0	0	25	2413	0	0	0	0	0	0
56	0	25	0	0	0	0	24	4878	0	0	0	0	0	0
57	0	3369	66	0	0	0	9	3	0	0	0	0	0	0
58	0	10	0	0	0	0	4	3974	0	0	0	0	0	0
59	0	12	0	0	0	0	12	3635	0	0	0	0	0	0
60	0	274	944	0	0	0	0	0	0	3	0	0	0	0
61	0	0	1220	0	0	0	0	0	0	2	0	0	0	0
