# Supplementary material for: INFLECT: an R-package for cytometry cluster evaluation using marker modality
Source: BMC Bioinformatics. 2022 Nov 16;23:487. doi: 10.1186/s12859-022-05018-w (PMC9670405; doi:10.1186/s12859-022-05018-w)
Supplement: Supplementary file 4 — Additional file 4: Matching matrix of Kimmey-BM dataset. [file 12859_2022_5018_MOESM4_ESM.csv]

	1	2	3	4	5	6	7	8	9	10	11	12	13	14	15	16	17	18	19	20	21	22	23	24	25	26	27	28	29	30	31	32	33	34	35	36	37	38	39	40	41	42	43	44	45	46	47	48	49
Basophils	0	0	0	0	0	1	0	0	0	0	0	0	0	0	0	0	0	18	0	0	0	0	0	0	0	0	0	0	0	0	0	0	2	0	0	0	0	0	2	0	0	0	0	5354	0	0	0	0	0
CD14+_Monocyte	5	110	510	11202	9570	536	0	0	0	0	0	0	0	0	0	0	221	0	0	0	0	21	485	0	0	0	0	21	0	0	0	0	0	0	0	1	0	0	0	0	0	0	0	0	0	0	0	0	0
CD4+_Memory	0	0	0	3	0	0	0	5	19748	4215	2	26	11	0	45153	13	0	2	10358	1	1001	0	0	0	65	0	0	0	0	1	3022	2874	75	0	0	26	1114	0	0	1	0	0	0	0	34	85	0	0	0
CD4+_Naive	1	0	0	0	0	0	0	6	21	10	0	1	0	0	1670	0	0	0	428	7	0	0	0	0	36	2	0	0	0	9	40515	727	47	4	0	21	30823	0	0	19	0	0	0	0	2238	136	1	5	0
CD8a+_Memory	1	0	0	0	0	0	0	8	3	7	20351	17409	6485	10727	4	40032	0	4	170	1075	3	0	0	0	466	480	0	0	0	2	1	0	174	55	0	7	0	0	0	2	0	0	0	0	0	58	0	19	0
CD8a+_Naive	0	0	0	0	0	0	1	73	0	0	373	55	4524	315	1	2180	0	0	16	30778	0	0	0	0	86	39830	0	0	0	1	10	0	1546	10833	0	7	25	0	0	57	0	0	0	0	8	13	8	268	0
cDC	0	0	1	178	516	72	0	0	0	0	0	0	0	0	0	0	48	0	0	0	0	3036	9	100	0	0	7861	7	2	0	0	0	0	0	0	0	0	0	31	0	0	0	0	0	0	0	1	0	1
Double_Negative_T_cells	0	0	0	3	3	0	0	1	0	5	19	47	10	0	5	16	1	0	2	167	1	0	3	0	87	92	1	3	2	4	24	3	4941	631	3	395	22	6	7	528	1	1	0	0	3	90	15	195	1
Early_Immature_B	0	0	3	0	0	0	0	0	0	0	0	0	0	0	0	0	0	2	0	0	0	0	0	0	0	0	0	0	0	0	0	0	0	0	0	3	0	7	22	0	1	0	0	0	0	0	0	0	54
Early_Progenitor	0	0	0	0	0	0	0	0	0	1	0	0	0	0	0	0	0	40	0	0	0	0	2	1	0	0	0	0	5	0	0	0	0	0	336	2	0	0	176	0	0	5034	1395	0	0	0	0	0	0
Erythroblast	1	0	0	1	0	0	1350	2	0	0	0	0	0	0	0	0	0	32	0	0	0	0	0	1	0	0	0	1	0	0	0	0	0	0	0	1	0	0	1	0	0	0	370	0	0	0	0	0	0
GMP	0	0	0	0	0	0	0	0	0	0	0	0	0	0	0	0	0	0	0	0	0	0	2	0	0	0	0	0	17	0	0	0	0	0	737	0	0	0	0	0	0	387	0	0	0	0	0	0	0
HSC	0	0	0	0	0	0	0	0	0	0	0	0	0	0	0	0	0	17	0	0	0	0	0	0	0	0	0	0	0	0	0	0	0	0	0	0	0	0	27	0	0	132	3073	0	0	0	0	0	0
Immature_B	0	2	0	2	0	0	2	0	0	0	0	0	0	0	0	0	0	1	0	0	0	0	1	0	0	1	8	0	0	0	0	0	0	0	0	15	0	17592	5	0	14419	0	0	0	0	0	2	0	19072
Intermediate_Progenitor	0	0	0	0	0	0	0	0	0	0	0	0	0	0	0	0	0	2	0	0	0	0	1	0	0	0	0	0	0	0	0	0	0	0	5	0	0	0	3	0	0	483	14	0	0	0	0	0	0
Late_Progenitor	0	0	0	0	0	0	0	0	0	0	0	0	0	0	0	0	0	307	0	0	0	0	0	0	0	0	0	0	6	0	0	0	1	0	20	0	0	0	53	0	0	26	17	217	0	0	0	0	0
MEP	0	0	0	0	0	1	28	0	0	0	0	0	0	0	0	0	0	108	0	0	0	0	0	0	0	0	0	0	0	0	0	0	0	0	15	0	0	0	53	0	0	114	1600	0	0	0	0	0	0
Monoblast	0	0	0	17	3	13	0	0	0	0	0	0	0	0	0	0	0	2	0	0	0	0	1394	151	0	0	5	1232	335	0	0	0	0	0	2241	2	0	0	41	0	0	24	0	0	0	0	0	0	0
Myeloid	2	9	5	2334	31131	33276	7	0	6	1	5	0	0	0	0	0	2595	1778	0	2	0	261	10483	10070	1	8	262	946	13	5	0	0	21	1	131	148	0	3	3264	0	1	1	5	0	0	1	22	0	0
Neutrophils	0	0	20	0	0	4	0	0	0	0	0	0	0	0	0	0	0	1	0	0	0	0	0	0	0	0	0	0	0	0	0	0	0	0	0	0	0	0	1	0	0	0	0	0	0	2	320	2	0
NK	0	0	0	0	0	0	0	3	0	0	0	0	1	0	0	3	0	4	0	37	2	0	2	0	40	3	1	0	1	0	1	0	108	170	0	4	3	0	4	4	0	0	0	0	1	0	1	0	0
NKT	0	0	0	0	0	0	0	5	0	0	56	1089	91	34	6	1055	0	2	3	52	2	0	0	0	18055	58	0	0	0	3	12	3	3830	52	0	8	6	0	0	2	0	0	0	0	0	37	1	3	0
pDCs	0	0	0	0	0	0	0	0	0	0	0	0	0	0	0	0	0	0	0	0	0	2	18	0	0	0	0	6	7334	0	0	0	0	0	7	1	0	0	5	0	0	0	0	0	0	0	0	0	0
Plasma	0	2	0	0	0	0	0	0	0	0	0	0	0	0	0	0	0	45	0	0	0	0	5	0	0	0	0	0	0	0	0	0	0	0	4	0	0	2	2	0	0	0	0	0	0	0	0	0	1
Platelet	1513	1560	13	2629	1001	186	3	0	0	0	0	0	0	0	0	0	1952	0	0	0	0	302	128	21	0	0	1	3	0	0	0	0	0	0	0	0	0	1	2	0	2	0	1	0	0	0	0	0	5
Polychromatic_Erythroblast	0	0	0	0	0	2	4162	7	0	0	0	0	0	0	0	0	0	30	0	0	0	0	0	0	0	0	0	0	0	0	0	0	0	0	0	0	0	0	1	0	0	0	0	0	0	0	0	0	0
Pre_B_I	0	0	0	0	0	1	0	0	0	0	0	0	0	0	0	0	0	0	0	0	0	0	0	0	0	0	0	0	0	0	0	0	0	0	0	0	0	0	8	0	2	1	0	0	0	0	0	0	0
Pre_B_II	0	0	0	0	0	0	0	0	0	0	0	0	0	0	0	0	0	0	0	0	0	0	0	0	0	0	0	0	0	2	0	0	0	0	0	17	0	2	2	0	7	2	0	0	0	0	0	0	0
Pre_pDCs	0	0	0	0	0	10	0	0	0	0	0	0	0	0	0	0	0	10	0	0	0	1	1095	512	0	0	3	190	1814	2	0	0	0	0	2287	10	0	1	3274	0	1	176	9	4	0	0	0	0	0
Pro_B	0	0	0	0	0	0	0	0	0	0	1	0	0	0	0	0	0	1	0	0	0	0	0	0	0	0	0	0	0	0	0	0	0	0	37	1	0	0	22	0	0	343	6	0	0	0	0	0	0
Pro_Erythroblast	0	0	0	0	0	1	28	0	0	0	0	0	0	0	0	0	0	7	0	0	0	0	0	1	0	0	0	0	0	0	0	0	0	0	0	0	0	0	0	0	0	5	780	0	0	0	0	0	0
Promonocyte	0	0	1	72	43	3	0	0	0	0	0	0	0	0	0	0	0	0	0	0	0	1	558	1	0	0	0	37	0	0	0	0	0	0	0	0	0	0	0	0	0	0	0	0	0	0	0	0	0
Promyelo_myelocyte	0	0	4	1	0	6	9	0	0	0	0	0	0	0	0	0	0	66	0	0	0	0	5	0	0	0	1	0	0	0	0	0	0	0	35	0	0	0	65	0	0	4	0	0	0	0	2	3	0
[truncated: 25 more columns]
